# Supplementary material for: Development strategy of early childhood music education industry: An IFS-AHP-SWOT analysis based on dynamic social network
Source: PLoS One. 2024 Feb 29;19(2):e0295419. doi: 10.1371/journal.pone.0295419 (PMC10903847; doi:10.1371/journal.pone.0295419)
Supplement: S1 File — (ZIP) [file pone.0295419.s001.zip › Supporting Information/data/dnetwork.xlsx]

## Sheet: Sheet1
	e0	e1	e2	e3	e4	e5	e6
e0		(0.07, 0.34, 0.59)	(0.16, 0.55, 0.29)	(0.35, 0.4, 0.25)	(0.08, 0.13, 0.79)	(0.33, 0.56, 0.11)	(0.6, 0.32, 0.08)
e1	(0.34, 0.07, 0.59)		(0.74, 0.04, 0.22)	(0.23, 0.76, 0.01)	(0.45, 0.33, 0.22)	(0.14, 0.54, 0.32)	(0.01, 0.99, 0.0)
e2	(0.55, 0.16, 0.29)	(0.04, 0.74, 0.22)		(0.13, 0.62, 0.25)	(0.07, 0.7, 0.23)	(0.1, 0.63, 0.27)	(0.07, 0.58, 0.35)
e3	(0.4, 0.35, 0.25)	(0.76, 0.23, 0.01)	(0.62, 0.13, 0.25)		(0.29, 0.1, 0.61)	(0.29, 0.66, 0.05)	(0.25, 0.33, 0.42)
e4	(0.13, 0.08, 0.79)	(0.33, 0.45, 0.22)	(0.7, 0.07, 0.23)	(0.1, 0.29, 0.61)		(0.2, 0.65, 0.15)	(0.32, 0.31, 0.37)
e5	(0.56, 0.33, 0.11)	(0.54, 0.14, 0.32)	(0.63, 0.1, 0.27)	(0.66, 0.29, 0.05)	(0.65, 0.2, 0.15)		(0.09, 0.62, 0.29)
e6	(0.32, 0.6, 0.08)	(0.99, 0.01, 0.0)	(0.58, 0.07, 0.35)	(0.33, 0.25, 0.42)	(0.31, 0.32, 0.37)	(0.62, 0.09, 0.29)
