# Supplementary material for: Development strategy of early childhood music education industry: An IFS-AHP-SWOT analysis based on dynamic social network
Source: PLoS One. 2024 Feb 29;19(2):e0295419. doi: 10.1371/journal.pone.0295419 (PMC10903847; doi:10.1371/journal.pone.0295419)
Supplement: S1 File — (ZIP) [file pone.0295419.s001.zip › Supporting Information/data/Expert No.6.xlsx]

## Sheet: Sheet1
		SWOT intuition fuzzy preference relation
			S	W	O	T
		S	(0.5, 0.5, 0)	(0.11, 0.06, 0.83)	(0.24, 0.33, 0.43)	(0.32, 0.24, 0.44)
		W	(0.06, 0.11, 0.83)	(0.5, 0.5, 0)	(0.36, 0.38, 0.26)	(0.03, 0.69, 0.28)
		O	(0.33, 0.24, 0.43)	(0.38, 0.36, 0.26)	(0.5, 0.5, 0)	(0.56, 0.2, 0.24)
		T	(0.24, 0.32, 0.44)	(0.69, 0.03, 0.28)	(0.2, 0.56, 0.24)	(0.5, 0.5, 0)
		Strengths intuition fuzzy preference relation
			S1	S2	S3	S4
		S1	(0.5, 0.5, 0)	(0.35, 0.43, 0.22)	(0.24, 0.72, 0.04)	(0.05, 0.93, 0.02)
		S2	(0.43, 0.35, 0.22)	(0.5, 0.5, 0)	(0.08, 0.69, 0.23)	(0.22, 0.32, 0.46)
		S3	(0.72, 0.24, 0.04)	(0.69, 0.08, 0.23)	(0.5, 0.5, 0)	(0.02, 0.88, 0.1)
		S4	(0.93, 0.05, 0.02)	(0.32, 0.22, 0.46)	(0.88, 0.02, 0.1)	(0.5, 0.5, 0)
		Weaknesses intuition fuzzy preference relation
			W1	W2	W3	W4
		W1	(0.5, 0.5, 0)	(0.17, 0.71, 0.12)	(0.31, 0.29, 0.4)	(0.24, 0.61, 0.15)
		W2	(0.71, 0.17, 0.12)	(0.5, 0.5, 0)	(0.33, 0.51, 0.16)	(0.16, 0.51, 0.33)
		W3	(0.29, 0.31, 0.4)	(0.51, 0.33, 0.16)	(0.5, 0.5, 0)	(0.07, 0.66, 0.27)
		W4	(0.61, 0.24, 0.15)	(0.51, 0.16, 0.33)	(0.66, 0.07, 0.27)	(0.5, 0.5, 0)
		Opportunities intuition fuzzy preference relation
			O1	O2	O3	O4
		O1	(0.5, 0.5, 0)	(0.31, 0.38, 0.31)	(0.01, 0.94, 0.05)	(0.25, 0.16, 0.59)
		O2	(0.38, 0.31, 0.31)	(0.5, 0.5, 0)	(0.4, 0.51, 0.09)	(0.66, 0.02, 0.32)
		O3	(0.94, 0.01, 0.05)	(0.51, 0.4, 0.09)	(0.5, 0.5, 0)	(0.07, 0.87, 0.06)
		O4	(0.16, 0.25, 0.59)	(0.02, 0.66, 0.32)	(0.87, 0.07, 0.06)	(0.5, 0.5, 0)
		Threats intuition fuzzy preference relation
			T1	T2	T3	T4	T5
		T1	(0.5, 0.5, 0)	(0.29, 0.66, 0.05)	(0.02, 0.97, 0.01)	(0.27, 0.7, 0.03)	(0.27, 0.59, 0.14)
		T2	(0.66, 0.29, 0.05)	(0.5, 0.5, 0)	(0.42, 0.37, 0.21)	(0.52, 0.33, 0.15)	(0.35, 0.29, 0.36)
		T3	(0.97, 0.02, 0.01)	(0.37, 0.42, 0.21)	(0.5, 0.5, 0)	(0.67, 0.3, 0.03)	(0.06, 0.63, 0.31)
		T4	(0.7, 0.27, 0.03)	(0.33, 0.52, 0.15)	(0.3, 0.67, 0.03)	(0.5, 0.5, 0)	(0.12, 0.05, 0.83)
		T5	(0.59, 0.27, 0.14)	(0.29, 0.35, 0.36)	(0.63, 0.06, 0.31)	(0.05, 0.12, 0.83)	(0.5, 0.5, 0)
