# Supplementary material for: Development strategy of early childhood music education industry: An IFS-AHP-SWOT analysis based on dynamic social network
Source: PLoS One. 2024 Feb 29;19(2):e0295419. doi: 10.1371/journal.pone.0295419 (PMC10903847; doi:10.1371/journal.pone.0295419)
Supplement: S1 File — (ZIP) [file pone.0295419.s001.zip › Supporting Information/data/Expert No.7.xlsx]

## Sheet: Sheet1
			SWOT intuition fuzzy preference relation
				S	W	O	T
			S	(0.5, 0.5, 0)	(0.16, 0.8, 0.04)	(0.17, 0.5, 0.33)	(0.82, 0.1, 0.08)
			W	(0.8, 0.16, 0.04)	(0.5, 0.5, 0)	(0.04, 0.33, 0.63)	(0.33, 0.4, 0.27)
			O	(0.5, 0.17, 0.33)	(0.33, 0.04, 0.63)	(0.5, 0.5, 0)	(0.03, 0.96, 0.01)
			T	(0.1, 0.82, 0.08)	(0.4, 0.33, 0.27)	(0.96, 0.03, 0.01)	(0.5, 0.5, 0)
			Strengths intuition fuzzy preference relation
				S1	S2	S3	S4
			S1	(0.5, 0.5, 0)	(0.15, 0.76, 0.09)	(0.02, 0.88, 0.1)	(0.21, 0.17, 0.62)
			S2	(0.76, 0.15, 0.09)	(0.5, 0.5, 0)	(0.27, 0.71, 0.02)	(0.16, 0.56, 0.28)
			S3	(0.88, 0.02, 0.1)	(0.71, 0.27, 0.02)	(0.5, 0.5, 0)	(0.02, 0.7, 0.28)
			S4	(0.17, 0.21, 0.62)	(0.56, 0.16, 0.28)	(0.7, 0.02, 0.28)	(0.5, 0.5, 0)
			Weaknesses intuition fuzzy preference relation
				W1	W2	W3	W4
			W1	(0.5, 0.5, 0)	(0.32, 0.43, 0.25)	(0.06, 0.93, 0.01)	(0.12, 0.11, 0.77)
			W2	(0.43, 0.32, 0.25)	(0.5, 0.5, 0)	(0.02, 0.86, 0.12)	(0.64, 0.33, 0.03)
			W3	(0.93, 0.06, 0.01)	(0.86, 0.02, 0.12)	(0.5, 0.5, 0)	(0.59, 0.22, 0.19)
			W4	(0.11, 0.12, 0.77)	(0.33, 0.64, 0.03)	(0.22, 0.59, 0.19)	(0.5, 0.5, 0)
			Opportunities intuition fuzzy preference relation
				O1	O2	O3	O4
			O1	(0.5, 0.5, 0)	(0.12, 0.6, 0.28)	(0.32, 0.66, 0.02)	(0.43, 0.14, 0.43)
			O2	(0.6, 0.12, 0.28)	(0.5, 0.5, 0)	(0.1, 0.67, 0.23)	(0.03, 0.79, 0.18)
			O3	(0.66, 0.32, 0.02)	(0.67, 0.1, 0.23)	(0.5, 0.5, 0)	(0.16, 0.67, 0.17)
			O4	(0.14, 0.43, 0.43)	(0.79, 0.03, 0.18)	(0.67, 0.16, 0.17)	(0.5, 0.5, 0)
			Threats intuition fuzzy preference relation
				T1	T2	T3	T4	T5
			T1	(0.5, 0.5, 0)	(0.21, 0.74, 0.05)	(0.04, 0.51, 0.45)	(0.05, 0.94, 0.01)	(0.05, 0.94, 0.01)
			T2	(0.74, 0.21, 0.05)	(0.5, 0.5, 0)	(0.05, 0.89, 0.06)	(0.19, 0.1, 0.71)	(0.18, 0.26, 0.56)
			T3	(0.51, 0.04, 0.45)	(0.89, 0.05, 0.06)	(0.5, 0.5, 0)	(0.53, 0.29, 0.18)	(0.7, 0.21, 0.09)
			T4	(0.94, 0.05, 0.01)	(0.1, 0.19, 0.71)	(0.29, 0.53, 0.18)	(0.5, 0.5, 0)	(0.57, 0.25, 0.18)
			T5	(0.94, 0.05, 0.01)	(0.26, 0.18, 0.56)	(0.21, 0.7, 0.09)	(0.25, 0.57, 0.18)	(0.5, 0.5, 0)
