# Supplementary material for: Development strategy of early childhood music education industry: An IFS-AHP-SWOT analysis based on dynamic social network
Source: PLoS One. 2024 Feb 29;19(2):e0295419. doi: 10.1371/journal.pone.0295419 (PMC10903847; doi:10.1371/journal.pone.0295419)
Supplement: S1 File — (ZIP) [file pone.0295419.s001.zip › Supporting Information/data/Survey.xlsx]

## Sheet: Survey 
NO.	Are you familiar with the early childhood music education industry?	Do you have a child receiving music education?	Are you working in the early childhood music education industry?	If you chose that you work in the early childhood music education industry, please select your role(s) (multiple selections allowed):	Do you follow the development trends of the early childhood music education industry?	Have you noticed an increase in the number of early childhood music education institutions in recent years?	How familiar are you with the recognition level of the early childhood music education industry?	Do you believe that the market for early childhood music education has broad prospects for development?	What is your view on the competition in the early childhood music education industry?	How significant do you think the impact of music education is on a child's overall development?	What are the reasons for your child's participation in early childhood music education? (multiple selections allowed)	Do you think the teaching content of early childhood music education is keeping up with the times?	What percentage of your total education budget is invested in early childhood music education?	Has your child ever participated in any music competitions or public performances organized by music education institutions?	Are you satisfied with the teaching quality of early childhood music education institutions?	Do you think the early childhood music education industry should integrate more technology into teaching?	Are you willing to continue to support your child's participation in early childhood music education?	How satisfied are you with the services provided by the early childhood music education institutions?	Would you recommend early childhood music education to other parents?	In which areas do you believe the early childhood music education industry needs to improve? (multiple selections allowed)	In what areas should early childhood music education institutions provide more support and help? (multiple selections allowed)	Do you think the teaching materials and tools in the early childhood music education industry are diverse and abundant?	Are you satisfied with the complaint handling mechanism in the early childhood music education industry?	Would you like to learn about the training and learning resources in the early childhood music education industry?	Are you satisfied with the promotion and marketing methods of the early childhood music education industry?	Do you believe the early childhood music education industry should conduct more parent-child education activities?	Would you be willing to have your child participate in extracurricular activities for early childhood music education?	In which areas do you believe the early childhood music education industry should strengthen its improvements? (multiple selections allowed)
1	A	A	A	B	B	D	C	D	B	C	E	B	C	A	A	A	B	A	B	D	C	B	A	B	B	A	A	B
2	A	A	B	B	A	D	C	C	C	B	D	A	A	B	D	A	B	C	A	C	D	A	A	B	C	B	A	C
3	B	A	B	E	B	D	A	C	C	E	F	B	A	B	D	A	B	E	B	B	F	A	B	A	B	B	A	C
4	B	A	B	A	B	A	A	D	B	C	C	B	B	A	B	B	A	D	A	A	C	B	A	A	C	A	A	F
5	B	B	B	A	A	E	C	C	C	C	C	B	C	B	D	B	B	D	B	B	C	A	C	B	D	B	B	F
6	B	B	A	B	B	A	A	D	C	B	E	B	A	A	D	B	A	D	B	F	A	B	A	A	C	A	B	D
7	A	B	A	A	A	C	C	A	C	D	B	B	A	A	D	A	B	A	B	D	C	A	A	A	C	A	A	C
8	A	B	A	E	B	D	C	C	C	C	F	B	D	A	B	A	A	A	A	B	E	A	C	A	D	A	B	C
9	B	B	A	B	B	E	C	D	C	C	A	A	C	A	B	A	B	C	B	F	B	A	B	A	E	A	B	E
10	B	A	B	D	B	C	C	D	C	C	E	A	A	B	D	B	A	A	B	A	E	B	B	B	C	B	A	C
11	A	A	B	A	A	B	C	C	C	D	B	A	C	B	B	B	B	B	B	E	E	A	D	B	B	A	A	D
12	B	A	A	D	B	C	C	D	A	C	F	B	D	B	D	A	B	D	B	E	F	B	E	B	A	A	A	C
13	B	B	B	A	B	C	C	C	B	C	F	B	A	B	C	A	B	E	B	C	E	A	C	B	E	A	A	E
14	B	B	B	D	A	D	A	D	C	A	E	A	A	B	D	B	A	E	B	F	D	A	B	A	A	A	A	D
15	B	A	A	A	A	D	C	D	B	B	B	A	D	B	E	A	B	B	A	C	D	A	D	A	C	B	A	C
16	B	A	B	B	B	C	C	D	C	A	C	B	D	B	B	B	B	D	B	C	D	B	A	B	A	A	A	D
17	B	B	A	B	B	D	A	C	C	B	C	B	B	B	A	A	B	A	B	D	F	B	A	A	E	A	A	F
18	B	B	B	A	A	C	C	B	B	C	B	B	B	B	D	B	A	D	A	A	A	B	B	A	A	A	B	C
19	B	A	A	C	B	D	B	C	B	C	C	A	C	B	A	B	B	A	A	E	A	A	C	B	B	A	B	A
20	A	B	A	D	B	D	A	C	C	D	E	A	D	B	C	B	A	E	B	F	F	A	B	B	D	B	B	C
21	B	B	A	A	A	B	A	A	A	D	B	A	C	A	D	A	A	D	A	C	A	B	C	A	D	B	B	A
22	A	B	B	D	B	D	C	B	A	C	C	B	C	B	A	A	A	C	B	E	D	B	B	A	A	B	A	D
23	B	A	A	C	A	C	B	C	A	C	C	A	D	B	A	A	B	A	B	D	A	A	E	B	D	B	A	D
24	A	B	B	A	A	D	B	D	A	D	D	A	A	A	A	A	B	B	B	D	E	B	C	B	E	B	B	E
25	B	B	A	B	B	A	B	A	A	B	E	A	B	B	B	A	A	B	B	F	A	A	A	B	D	A	A	B
26	A	B	A	D	A	D	C	C	C	C	B	B	A	B	B	B	A	A	A	E	C	A	A	A	E	A	A	D
27	A	A	A	B	A	D	C	C	C	A	A	A	A	A	A	B	B	D	A	A	D	B	E	B	C	B	A	A
28	B	A	B	A	A	E	C	C	C	C	D	B	B	A	D	B	A	A	B	B	E	A	D	A	A	A	A	E
29	B	A	B	B	A	D	C	C	C	D	D	A	A	A	B	A	A	A	A	D	B	B	A	A	E	B	B	A
30	A	B	A	A	A	A	A	C	C	B	D	A	A	B	B	B	B	B	A	D	E	A	E	B	C	B	B	B
31	A	A	B	E	B	C	C	A	B	C	A	A	D	A	A	B	B	D	A	C	F	B	A	A	B	A	B	B
32	B	B	A	B	A	D	C	D	B	D	C	B	C	A	E	B	B	A	A	A	B	A	D	A	D	A	B	E
33	A	B	A	A	A	D	A	C	C	E	F	A	D	A	C	A	B	C	A	F	B	B	C	B	B	A	B	D
34	B	A	A	D	A	E	C	C	B	B	E	A	A	A	D	A	A	A	A	B	E	A	B	A	D	A	A	B
35	B	B	A	B	A	D	B	C	C	D	B	A	D	B	E	B	A	C	A	D	C	A	A	B	D	A	A	F
36	A	B	A	C	B	C	C	E	C	D	D	B	C	B	D	B	A	E	A	F	F	A	A	B	D	B	B	A
37	A	A	A	D	B	C	C	D	C	D	E	A	A	A	B	B	A	D	A	F	A	B	C	A	B	B	B	C
38	A	A	B	B	A	A	C	C	C	C	C	A	C	B	B	A	A	A	B	C	F	B	E	B	D	B	A	B
39	B	B	A	A	B	E	B	C	C	D	B	A	E	B	B	B	A	C	A	B	A	A	A	A	B	A	A	A
40	B	A	B	C	B	E	C	D	C	D	D	B	C	B	C	A	B	B	B	D	A	B	B	A	B	B	B	F
41	B	A	B	B	B	E	C	D	A	D	D	A	C	B	B	A	B	C	B	D	F	B	D	B	A	B	B	D
42	A	B	B	E	A	B	A	D	C	D	D	A	A	B	A	A	A	C	B	E	C	A	A	B	B	B	A	C
43	A	B	A	C	B	C	B	D	C	B	E	B	C	A	C	B	B	A	B	F	F	A	D	B	D	B	B	A
44	B	A	B	C	A	C	C	C	C	D	F	A	B	B	E	A	A	E	A	D	C	B	C	A	B	A	B	F
45	B	B	A	E	A	A	C	C	C	D	A	B	A	B	C	A	B	A	A	E	B	B	B	B	A	B	A	D
46	B	A	A	D	A	E	C	D	C	B	E	A	C	A	A	B	B	D	B	A	C	B	B	A	C	A	A	B
47	A	A	B	A	A	C	C	B	B	D	B	A	C	A	D	B	A	C	A	B	C	B	B	B	A	A	B	D
48	A	A	A	B	B	D	A	C	C	C	A	A	B	A	B	A	A	D	B	B	A	B	C	B	D	A	B	E
49	A	A	B	A	A	C	B	D	C	A	B	A	B	A	B	B	B	E	A	E	E	A	A	B	C	B	A	E
50	B	A	B	B	B	B	C	E	C	D	C	B	B	A	C	A	A	C	A	D	B	B	E	A	A	B	B	D
51	A	A	A	C	A	D	C	E	C	E	E	B	A	B	B	A	B	C	B	B	C	A	C	A	C	B	A	D
52	A	B	B	C	B	C	B	C	C	B	F	A	D	B	D	A	B	C	A	E	B	B	A	B	C	A	A	E
53	B	B	A	B	A	C	A	D	C	C	B	B	C	B	D	B	A	B	A	A	A	B	B	B	D	A	B	B
54	A	B	B	A	B	D	A	D	C	B	F	A	D	B	B	A	B	B	B	B	A	B	D	A	C	B	B	B
55	B	A	A	D	B	C	A	C	C	C	C	A	A	B	A	A	A	A	B	E	D	A	C	A	A	B	B	C
56	A	B	B	B	B	D	C	D	B	B	C	B	B	B	A	A	B	A	B	C	A	A	A	A	B	A	A	F
57	B	B	B	C	A	D	C	C	A	C	E	A	B	A	A	A	B	A	A	B	B	A	C	A	E	B	B	A
58	B	A	B	B	B	C	B	C	C	C	A	A	C	A	A	B	B	D	B	C	E	A	C	B	A	B	A	B
59	A	A	A	C	B	D	C	D	C	D	C	A	C	B	B	B	A	B	B	C	C	B	A	B	E	B	A	A
60	A	B	A	D	B	B	B	D	A	E	F	A	C	B	E	A	A	C	A	C	C	A	D	A	C	B	B	F
61	B	B	B	B	A	E	C	C	C	C	C	A	B	B	A	B	A	C	B	C	E	B	D	A	B	B	B	D
62	A	A	B	B	B	A	C	C	C	D	D	A	B	A	C	B	B	B	B	D	B	B	C	B	B	A	B	C
63	A	A	B	C	A	A	C	C	C	E	D	A	B	B	E	B	B	B	B	F	C	A	A	B	A	B	B	B
64	A	B	B	A	B	D	C	C	C	D	E	A	C	B	A	A	A	A	B	C	B	A	B	B	C	A	B	A
65	A	A	A	D	A	C	C	D	C	D	E	B	A	B	C	A	A	C	B	B	B	A	D	B	C	B	B	F
66	B	A	B	B	A	D	A	C	C	D	D	A	A	B	A	A	B	B	B	B	B	B	B	B	C	B	B	B
67	B	B	B	A	A	C	C	D	C	D	F	A	A	B	D	A	B	D	A	B	B	A	E	B	B	B	B	A
68	A	A	B	A	A	B	C	C	C	C	B	A	A	B	C	A	A	D	A	B	C	B	C	A	B	B	B	B
69	B	A	B	E	A	D	C	C	C	C	F	B	B	B	A	B	A	E	B	C	C	A	A	B	B	A	A	F
70	A	A	A	D	B	D	A	E	C	C	D	A	A	A	C	A	A	E	B	A	B	B	A	B	B	B	B	F
71	B	B	A	A	B	D	A	B	B	D	A	B	D	B	B	B	B	A	B	E	F	B	E	A	D	B	B	F
72	A	A	B	D	A	C	B	D	C	C	E	B	B	B	C	A	A	B	B	F	A	B	A	A	D	A	B	F
73	B	B	B	E	A	D	A	D	C	C	C	A	B	B	E	B	A	D	A	A	F	B	D	B	B	B	A	B
74	B	A	A	D	B	D	C	C	B	A	C	B	B	B	A	A	B	B	B	D	A	B	E	A	B	B	A	E
75	B	B	A	A	B	E	B	C	A	C	B	B	D	B	B	B	A	B	A	F	B	A	A	A	D	A	B	F
76	B	A	A	B	B	D	A	B	C	B	F	B	A	A	B	A	B	B	A	D	A	B	D	B	C	B	A	E
77	B	A	B	D	B	E	B	D	C	D	D	B	A	B	A	B	A	A	A	D	C	B	A	A	C	A	A	D
78	A	A	B	B	B	C	A	E	B	B	E	A	B	B	D	B	B	D	B	F	A	B	A	B	C	A	A	E
79	B	B	B	B	B	C	C	D	C	C	F	B	B	B	D	A	A	C	A	A	D	A	D	B	A	A	B	C
80	B	B	B	A	A	A	C	D	C	B	A	B	C	B	C	B	B	A	B	D	C	B	B	A	E	B	B	D
81	A	A	B	D	B	C	C	C	C	C	C	B	A	B	C	B	A	B	B	F	B	B	D	B	E	A	B	E
82	A	B	A	D	B	C	C	E	B	C	C	B	C	B	B	A	B	B	A	E	B	A	D	A	C	B	B	E
83	A	B	A	A	A	D	C	C	C	B	F	A	B	A	C	B	A	D	B	B	A	B	A	A	B	B	B	A
84	B	A	B	C	A	D	C	D	C	E	C	A	C	A	A	B	B	D	A	A	E	B	A	B	D	A	A	E
85	A	A	B	A	B	D	C	D	B	E	B	B	C	B	B	A	A	C	B	F	A	B	C	B	D	A	B	A
86	B	B	B	E	A	D	A	D	B	D	A	A	A	A	E	B	B	D	A	F	A	A	B	B	B	A	B	B
87	B	B	A	D	B	D	C	C	A	C	C	B	B	A	D	B	A	C	B	E	D	A	A	B	B	B	A	B
88	A	B	B	C	A	D	C	C	C	D	E	A	A	A	C	A	B	A	B	D	B	B	D	B	D	B	A	D
89	A	B	B	B	A	C	A	C	B	D	A	B	A	B	D	A	B	D	B	E	B	B	D	A	D	B	A	B
90	A	A	B	C	A	C	C	C	C	C	A	A	A	A	C	A	A	B	B	E	D	A	B	A	E	B	A	F
91	B	A	B	B	B	A	C	C	A	D	A	A	B	B	B	B	B	C	A	E	C	B	D	B	C	A	A	A
92	B	B	B	C	B	D	A	C	B	E	F	A	A	B	A	A	B	A	B	C	E	B	D	B	D	B	A	C
93	A	A	B	B	B	B	C	A	C	C	A	B	B	B	A	A	B	B	A	F	A	A	D	B	A	A	A	E
94	B	B	A	C	B	B	C	E	C	C	A	A	C	B	E	B	B	B	B	F	D	B	B	B	B	B	A	F
95	A	A	A	B	A	D	B	C	B	C	D	B	C	B	D	A	B	A	A	B	B	B	A	B	C	B	B	C
96	A	A	A	B	A	A	A	D	C	D	F	B	C	B	B	B	B	A	B	C	A	B	D	B	D	B	A	C
97	A	B	B	A	B	D	C	D	C	B	F	A	D	B	D	A	B	D	B	F	B	A	D	A	D	A	A	E
98	B	A	B	A	A	E	A	D	B	E	A	A	B	A	A	A	A	D	A	E	F	B	B	B	A	B	A	D
99	A	B	A	A	A	D	C	C	A	C	D	A	B	A	B	B	B	C	B	D	E	B	B	B	A	B	B	D
100	A	A	B	D	A	D	A	B	A	C	C	B	C	A	A	A	A	B	A	E	B	A	A	B	A	A	A	B
101	A	B	B	E	A	A	C	A	C	C	D	B	A	B	A	A	A	B	B	A	C	A	B	B	A	B	B	B
102	B	B	B	B	A	D	C	C	C	D	C	B	D	B	A	A	B	A	B	C	A	A	C	A	C	B	A	A
103	B	B	A	A	B	B	B	C	B	C	C	A	B	B	D	B	B	B	B	A	D	A	C	B	D	A	B	C
104	B	B	A	E	A	B	C	E	C	C	C	A	A	B	B	B	B	D	B	D	D	A	D	A	C	B	B	E
105	A	A	A	B	A	E	C	C	C	D	E	A	A	B	D	B	A	E	A	F	A	A	A	A	A	A	A	E
106	A	A	A	A	A	B	B	C	C	D	A	A	A	A	A	A	A	B	A	E	B	B	D	B	B	A	A	F
107	A	A	A	B	A	D	C	C	C	D	D	B	D	A	C	B	B	C	B	C	D	A	C	A	B	A	A	D
108	A	A	B	A	A	B	C	C	C	E	C	B	B	B	E	A	A	A	A	B	B	B	E	B	D	B	A	C
109	B	B	A	D	A	E	A	D	C	C	E	B	D	B	B	A	A	C	A	A	D	B	B	A	C	B	A	B
110	B	B	A	B	A	C	A	C	C	C	C	A	B	B	B	A	A	D	A	E	C	B	B	A	B	A	A	A
111	A	B	B	D	A	B	B	D	C	C	D	A	B	A	C	B	A	D	B	F	B	A	A	B	A	B	B	E
112	A	A	B	C	B	C	A	B	A	C	E	B	A	B	E	B	B	D	A	A	B	A	B	B	D	B	B	B
113	B	B	B	B	A	C	B	E	B	D	A	B	A	A	B	A	B	E	B	C	A	A	C	A	B	B	B	C
114	B	B	B	A	B	C	C	A	B	C	F	A	C	A	E	B	B	A	B	E	D	A	C	A	D	B	B	C
115	B	B	B	A	A	B	C	C	C	D	E	A	C	B	C	B	B	B	A	F	B	B	E	A	B	A	A	B
116	B	B	A	D	A	B	C	B	A	C	B	A	A	A	B	A	B	D	B	A	B	A	C	A	A	B	A	C
117	A	B	B	C	B	D	A	D	C	E	C	A	A	A	C	A	B	B	A	F	E	A	E	A	D	A	A	C
118	A	A	B	B	A	C	B	E	C	C	F	B	A	B	D	A	B	A	A	F	F	A	E	A	D	A	A	B
119	A	B	A	A	B	A	C	D	C	E	D	B	A	B	D	A	B	A	B	F	C	A	D	B	B	B	A	E
120	A	A	B	B	B	D	A	C	B	D	A	B	A	A	C	A	B	B	A	C	A	A	E	B	A	A	B	E
121	B	A	B	B	B	D	C	D	C	D	B	A	A	B	C	A	A	D	B	F	B	B	A	A	C	A	B	F
122	A	B	A	D	A	C	B	C	A	D	F	B	C	A	B	A	B	B	A	A	C	A	B	A	C	B	B	C
123	A	B	B	B	A	E	B	B	C	D	E	B	A	B	D	A	B	A	B	B	A	A	E	B	D	A	A	F
124	B	A	B	A	A	C	C	D	C	C	F	A	B	B	A	B	A	E	A	A	D	A	B	B	A	A	A	F
125	A	A	A	D	A	D	C	E	C	C	E	B	B	B	B	A	A	A	B	C	F	A	C	A	B	B	B	B
126	B	A	A	B	A	C	C	C	C	E	E	B	A	B	B	A	B	D	B	E	F	B	C	B	B	A	A	E
127	B	A	B	B	A	C	C	E	C	D	E	A	A	A	E	B	B	C	B	B	B	A	D	B	A	A	B	E
128	A	B	A	D	A	D	C	B	C	E	E	B	B	A	A	A	B	D	B	D	C	A	A	A	B	A	B	E
129	A	B	A	B	B	D	C	E	C	C	D	A	C	B	D	B	B	D	B	F	F	B	A	B	C	B	A	A
130	B	B	A	D	A	E	B	D	A	D	B	A	B	B	C	A	A	B	A	F	C	A	B	B	B	B	A	F
131	B	B	A	C	A	C	C	D	A	C	B	B	B	B	D	B	A	A	B	D	F	B	D	A	B	A	B	A
132	B	B	A	C	A	C	C	E	B	D	A	A	B	A	D	B	A	E	A	B	A	B	E	A	E	B	B	B
133	B	B	B	D	B	E	A	D	B	D	D	B	A	B	B	B	B	B	A	D	E	A	C	A	A	A	B	C
134	B	B	A	D	A	B	C	C	C	D	E	A	C	B	C	B	B	D	A	B	D	B	B	A	E	B	A	F
135	B	A	B	A	B	C	B	A	C	B	F	B	C	B	A	A	A	D	B	C	A	A	B	A	E	A	A	B
136	B	A	B	B	B	B	C	D	C	E	D	B	B	B	C	B	A	A	B	C	D	B	B	A	C	A	B	B
137	A	B	B	A	B	A	C	C	C	B	B	B	D	B	A	A	B	B	A	A	A	A	A	B	D	A	A	A
138	A	B	A	C	B	C	A	B	C	C	D	B	A	B	A	A	B	B	B	A	B	A	B	B	B	A	B	B
139	B	B	A	D	B	D	C	D	C	C	B	A	C	A	E	A	B	B	B	E	A	A	B	A	C	B	A	F
140	A	A	B	D	B	D	A	E	A	D	E	A	A	A	C	B	B	D	B	B	C	B	B	A	B	B	B	B
141	A	A	A	D	A	E	A	C	C	B	A	A	B	B	A	B	B	A	B	C	C	A	E	A	D	A	B	F
142	B	B	A	B	B	D	A	D	B	D	B	A	A	B	B	B	B	A	A	C	B	A	A	B	C	B	A	F
143	B	A	A	B	A	E	B	E	A	C	D	B	A	A	B	B	B	C	A	B	F	A	A	A	E	B	B	A
144	A	A	B	B	A	D	A	D	C	C	C	B	B	B	C	A	B	E	A	C	D	A	E	A	E	A	A	F
145	B	B	B	D	A	C	C	C	C	D	B	A	C	B	D	A	B	C	B	C	A	B	B	B	D	A	A	B
146	A	A	A	C	A	B	C	C	B	A	E	B	D	B	D	B	A	A	B	E	B	A	A	A	B	B	B	A
147	B	B	A	B	B	B	A	C	C	C	F	B	C	A	A	A	A	D	A	B	A	B	D	B	A	A	A	D
148	B	B	A	A	B	B	C	C	C	D	C	B	B	B	C	B	B	A	A	C	E	B	C	B	C	A	B	D
149	B	B	A	B	B	B	C	C	A	B	B	B	D	A	C	A	B	C	A	F	A	B	D	A	C	B	A	E
150	B	A	A	D	A	B	C	E	C	C	B	A	B	A	D	B	A	A	B	A	D	A	B	B	A	B	A	C
151	B	A	B	B	A	A	C	C	C	C	F	A	A	B	A	A	A	D	B	F	C	B	B	B	C	A	B	C
152	A	B	B	D	B	B	C	D	C	D	C	B	C	B	E	B	A	B	B	C	D	A	E	A	E	B	A	D
153	B	B	B	B	B	C	C	B	C	C	D	A	A	A	C	A	B	D	B	D	A	A	D	B	B	B	B	D
154	B	B	A	D	A	D	A	B	B	C	B	B	C	A	B	A	A	C	B	F	B	A	C	A	D	B	B	E
155	B	B	A	A	A	C	B	D	C	D	B	B	A	B	C	A	B	C	B	F	A	A	B	B	D	A	A	A
156	A	B	B	D	B	B	C	A	C	D	D	B	B	B	C	A	A	E	B	C	E	B	E	B	B	B	B	D
157	A	A	A	D	B	D	C	C	C	D	E	B	D	A	D	A	B	D	B	D	F	B	A	B	A	A	B	D
158	B	A	B	C	A	D	A	D	C	C	E	B	A	B	A	A	B	A	B	F	C	B	D	A	D	B	B	A
159	B	B	B	E	B	D	B	B	A	D	C	B	A	B	D	B	A	C	B	D	B	B	C	B	A	B	B	C
160	A	B	B	A	A	D	C	C	C	D	F	A	C	A	D	B	A	A	A	B	F	A	B	B	D	B	B	E
161	A	A	A	B	B	A	C	B	C	E	B	B	C	B	C	A	B	C	B	E	A	B	C	A	C	B	A	F
162	B	A	B	D	B	A	C	D	A	C	B	B	C	B	B	A	B	A	B	D	B	A	E	B	E	B	B	D
163	B	A	A	D	B	A	C	D	B	D	C	A	D	A	A	B	A	D	B	D	E	B	E	A	C	B	A	F
164	B	B	A	D	B	B	C	C	C	E	F	B	C	B	A	A	A	A	B	E	D	B	A	A	B	B	A	B
165	B	A	B	D	B	B	C	C	C	B	E	B	B	B	D	B	B	A	B	B	B	A	D	B	A	B	A	C
166	B	A	A	D	B	B	C	E	C	D	B	B	A	B	A	A	A	C	B	B	B	A	A	B	E	B	B	F
167	B	A	B	B	A	B	C	C	B	C	E	A	A	B	D	A	B	B	B	B	C	B	B	B	D	B	A	E
168	B	A	A	A	B	B	C	C	A	E	B	B	D	B	D	A	A	C	B	A	E	B	C	A	B	A	A	E
169	A	A	B	D	A	E	C	B	B	C	E	A	D	B	D	A	A	B	A	F	B	B	E	B	C	B	B	A
170	B	A	B	A	A	C	C	D	B	C	F	A	D	B	D	B	A	E	A	B	F	A	E	A	A	A	B	C
171	B	A	B	A	A	D	B	E	B	D	C	B	C	A	C	A	B	C	B	A	C	A	D	A	C	B	B	B
172	A	B	B	C	A	C	C	E	C	D	D	A	D	B	D	A	B	D	A	E	B	A	A	B	C	A	A	E
173	A	A	A	B	B	C	A	E	B	D	C	A	D	B	C	A	B	E	B	C	D	A	D	B	A	B	A	A
174	A	B	B	C	A	E	C	E	C	D	E	A	B	B	A	B	A	B	A	A	D	B	D	A	C	A	B	C
175	B	B	B	D	B	D	C	D	B	C	A	B	D	B	C	A	A	C	B	B	B	B	B	A	B	A	B	D
176	A	A	A	C	B	D	C	D	B	C	E	A	B	A	B	A	B	B	A	F	B	B	B	A	C	B	B	E
177	A	B	A	C	A	B	A	C	C	E	A	B	A	A	C	B	B	A	A	C	E	A	C	B	A	B	A	E
178	A	B	B	B	A	C	C	C	C	C	B	A	A	B	E	A	B	C	A	B	F	A	C	A	E	B	A	F
179	B	A	B	D	A	D	A	C	A	D	C	B	B	A	A	A	B	A	B	C	B	A	B	B	E	B	B	D
180	A	A	A	B	B	A	B	C	C	D	E	A	A	A	A	A	A	A	B	C	B	B	A	B	E	A	B	E
181	A	B	B	C	B	C	C	A	A	C	C	A	B	B	D	B	B	A	A	E	F	A	E	A	B	A	A	F
182	A	B	B	C	A	C	C	E	A	D	B	B	A	B	D	A	B	A	A	B	F	B	D	B	A	B	B	E
183	A	B	B	E	B	D	C	C	C	D	E	B	C	A	A	B	A	D	B	C	A	B	C	B	E	B	A	A
184	A	B	B	A	B	C	A	D	C	C	D	A	A	A	A	A	A	D	B	C	A	A	B	A	C	B	B	F
185	A	A	A	A	A	C	C	C	C	D	F	B	B	B	B	B	B	B	B	C	B	A	B	A	E	A	A	F
186	A	A	B	D	B	E	C	D	B	E	D	A	C	B	D	B	A	A	B	E	F	B	B	B	E	A	A	F
187	A	A	B	B	A	C	C	D	A	C	B	B	B	B	A	A	A	B	B	B	F	A	D	B	A	A	A	E
188	A	B	A	E	B	B	A	C	A	C	F	B	A	B	D	B	A	B	B	B	E	A	D	B	A	B	B	A
189	B	A	B	D	B	C	A	C	C	E	E	A	B	A	B	B	B	D	A	B	A	A	D	A	D	B	B	F
190	A	A	B	C	A	B	C	C	B	B	B	A	A	B	C	A	B	B	A	A	F	A	C	A	D	A	A	A
191	A	B	A	E	A	B	B	C	C	D	A	B	C	B	D	B	A	D	B	D	C	B	A	B	C	A	B	C
192	B	A	B	D	A	A	C	D	C	D	D	B	A	B	B	B	B	A	B	E	A	A	A	B	D	B	A	E
193	B	B	A	D	A	E	B	D	C	D	E	A	B	A	C	A	B	E	A	F	E	B	D	A	A	A	B	C
194	B	A	A	A	A	C	B	C	C	C	F	B	D	A	C	B	B	D	A	F	B	A	D	B	A	B	A	D
195	A	A	B	B	A	A	C	C	C	D	F	A	A	A	C	B	B	D	A	B	F	A	B	A	A	B	A	C
196	B	B	B	D	B	C	C	B	C	D	F	A	A	B	A	B	A	C	B	C	D	B	B	A	A	A	A	C
197	A	B	A	A	A	B	C	C	C	E	F	B	B	A	D	B	B	B	B	E	E	A	B	B	B	B	A	C
198	B	B	A	B	B	A	C	B	C	D	D	A	A	B	B	A	B	C	A	D	E	A	B	A	B	A	B	C
199	A	B	A	C	A	D	C	C	A	C	B	A	B	B	D	B	B	B	A	B	D	B	D	A	A	B	A	E
200	A	B	A	A	B	D	C	C	C	B	A	A	B	A	D	B	A	D	B	E	A	A	C	A	D	B	B	B
201	B	B	B	D	B	C	C	B	B	D	D	B	B	B	A	A	B	B	A	D	D	B	C	A	C	A	B	C
202	A	B	A	A	B	C	C	D	A	C	A	B	A	B	C	A	B	C	B	F	C	A	C	A	A	B	B	F
203	B	B	B	A	B	D	A	B	C	E	A	A	C	A	B	A	B	B	B	F	F	B	C	B	B	B	B	A
204	A	B	A	D	A	E	B	D	C	C	A	A	A	A	E	A	A	C	A	C	B	A	B	B	C	A	A	D
205	A	B	A	A	A	C	C	D	B	C	B	A	A	B	A	A	B	D	B	A	A	A	C	A	C	A	A	C
206	A	A	A	C	A	E	C	D	C	C	F	A	A	B	C	B	A	A	A	C	E	B	B	A	D	A	A	C
207	A	B	B	B	A	A	C	A	C	C	A	B	B	B	C	B	A	A	A	C	E	B	C	B	A	B	B	A
208	A	A	B	B	A	B	B	C	C	C	F	B	B	B	A	B	A	B	A	A	F	A	D	A	B	A	A	A
209	A	B	A	C	B	D	A	C	C	A	D	A	A	A	E	A	A	B	B	C	E	B	C	B	D	A	B	F
210	A	B	A	B	A	D	A	C	A	D	D	A	B	A	C	B	B	B	A	D	C	A	D	B	A	B	B	E
211	B	B	A	C	A	D	C	D	A	C	F	A	B	A	B	A	B	C	B	C	D	A	D	A	B	A	A	B
212	B	A	A	D	B	C	C	E	C	D	F	B	C	B	C	A	B	C	A	A	A	B	C	B	B	B	A	F
213	A	B	B	D	A	C	C	D	C	B	D	A	B	B	B	A	B	D	B	C	A	A	D	A	C	B	A	F
214	A	A	A	C	B	C	B	D	C	D	A	A	B	B	D	B	A	A	A	B	C	A	A	B	B	A	A	E
215	A	B	B	A	A	C	C	C	A	C	E	B	B	B	D	A	A	E	A	C	A	B	C	A	D	B	B	C
216	B	A	B	E	A	C	B	C	C	D	A	A	B	A	D	B	A	A	B	D	F	A	A	A	D	B	A	D
217	A	A	B	B	A	C	C	E	A	E	D	B	B	A	B	B	B	D	A	C	D	B	B	A	A	A	B	E
218	B	A	A	A	B	A	C	C	C	D	C	A	D	B	B	B	A	B	A	A	E	B	D	B	A	B	B	D
219	B	B	B	D	A	D	A	D	C	D	D	B	B	B	B	A	B	D	A	C	B	B	B	A	D	B	A	E
220	B	A	B	C	A	D	C	C	A	D	C	B	A	B	C	B	A	B	A	D	A	B	B	A	C	B	B	A
221	B	A	A	A	B	D	A	C	A	C	A	A	A	B	C	B	A	E	B	B	C	A	A	A	A	A	B	F
222	B	A	A	A	B	C	B	C	C	A	F	A	D	B	E	A	A	B	B	C	C	A	D	B	D	A	A	E
223	A	B	A	C	A	D	B	D	C	D	B	A	A	B	A	A	A	D	B	F	E	B	B	A	B	A	B	C
224	B	A	B	D	B	C	B	D	C	C	A	A	C	A	A	A	A	C	A	C	C	A	A	A	A	B	A	A
225	A	A	A	C	B	A	A	C	C	C	C	B	B	B	B	B	A	D	B	B	D	B	B	A	B	A	A	E
226	B	B	A	A	A	C	C	C	B	C	C	B	A	A	D	B	A	C	A	B	B	A	A	B	B	B	A	B
227	B	B	B	C	B	C	C	B	C	D	D	A	B	A	A	B	A	D	B	B	F	B	A	A	A	B	A	D
228	A	A	A	E	A	C	C	C	C	E	A	A	A	B	D	B	B	D	A	B	A	A	A	A	C	B	A	F
229	B	A	A	C	A	D	C	A	C	C	D	A	A	B	B	A	A	D	B	F	B	A	B	B	C	A	A	C
230	A	B	A	A	A	E	C	B	B	C	E	A	A	B	C	B	B	A	A	E	E	B	A	B	C	B	B	A
231	A	B	A	E	B	D	B	C	B	C	F	B	A	B	D	A	A	B	B	D	D	A	A	B	D	A	B	B
232	B	B	B	C	B	E	C	C	C	C	C	B	D	B	A	A	B	D	A	E	F	B	E	A	E	B	A	A
233	B	A	A	C	A	A	A	D	C	D	C	B	A	A	B	B	A	A	A	D	E	A	D	A	B	B	B	B
234	B	A	A	D	B	D	C	C	C	C	C	B	E	B	C	B	B	A	B	D	F	A	B	A	D	B	B	B
235	B	B	A	B	B	A	B	B	C	E	C	B	B	B	D	B	B	D	B	D	C	B	E	B	E	B	B	A
236	B	B	B	C	A	B	C	D	A	C	D	A	A	A	A	A	A	E	B	B	A	A	B	B	E	A	A	A
237	B	B	A	D	B	B	C	C	B	B	B	A	A	B	A	A	B	D	B	E	C	B	D	B	D	A	A	C
238	B	B	B	D	A	D	C	C	C	C	B	B	D	A	E	B	B	E	B	D	D	B	C	B	D	B	A	B
239	B	B	B	C	A	B	C	E	C	D	A	B	C	B	A	B	A	D	B	E	D	B	D	B	C	A	A	B
240	A	A	B	B	A	C	B	C	A	C	D	B	D	B	B	A	A	C	A	B	B	B	C	A	B	B	A	A
241	B	B	A	A	A	B	C	A	C	B	A	A	C	B	B	B	B	C	A	C	A	B	B	B	B	A	B	C
242	B	B	A	C	A	C	C	E	C	B	F	B	E	B	D	B	A	D	B	F	B	A	B	A	B	B	A	A
243	B	B	B	E	B	C	C	D	B	C	C	A	B	B	C	B	B	B	A	D	F	B	E	A	C	B	A	C
244	A	B	B	B	A	E	C	B	A	D	F	A	B	B	E	A	B	B	A	C	B	B	D	B	B	B	A	D
245	B	B	A	D	B	B	C	D	A	D	C	A	D	B	D	B	A	E	B	D	F	B	D	A	B	A	B	F
246	A	B	B	A	A	C	B	D	A	C	F	A	A	B	B	A	B	D	A	E	B	B	C	B	C	A	A	B
247	B	B	B	B	A	A	A	C	C	C	B	A	B	B	C	B	B	A	B	C	E	A	B	A	C	A	B	C
248	A	A	A	D	A	D	C	E	A	C	D	A	A	A	E	B	B	B	B	E	C	A	C	A	B	B	A	D
249	A	A	B	B	A	D	C	C	C	C	A	B	A	B	B	B	A	C	A	B	C	A	C	B	C	A	A	C
250	A	B	A	A	A	B	C	D	C	C	E	B	B	B	A	A	A	D	A	F	C	A	A	B	A	A	B	C
251	B	B	A	C	B	A	C	C	B	C	F	B	B	B	E	B	B	B	B	C	F	B	C	A	A	A	B	A
252	A	A	A	C	B	B	C	C	C	B	C	A	B	A	E	A	B	B	B	C	A	A	D	A	A	B	B	F
253	A	B	A	D	B	D	C	A	B	D	C	B	D	B	D	A	B	A	A	F	D	A	C	A	B	B	B	D
254	B	A	B	A	B	D	C	C	B	C	D	A	C	B	A	B	B	D	A	C	C	B	B	A	C	B	B	A
255	A	B	B	D	A	B	C	D	C	C	D	A	C	B	B	A	A	C	A	F	C	A	C	B	D	B	B	C
256	B	A	A	D	B	D	C	C	C	B	A	A	D	B	B	A	B	A	A	E	F	A	A	A	D	A	A	B
257	B	B	B	D	B	D	C	B	B	A	A	B	C	B	B	B	B	C	B	C	D	B	D	B	E	B	B	B
258	A	A	B	A	A	B	C	D	C	D	C	B	C	B	C	A	A	C	B	E	B	A	C	B	E	A	B	F
259	B	A	B	B	A	D	C	D	C	C	A	B	D	B	E	A	B	A	A	D	B	B	D	B	C	A	B	C
260	B	B	B	D	B	C	A	C	C	E	C	B	D	A	C	A	A	B	A	C	C	B	B	A	D	B	A	A
261	B	A	A	A	A	C	C	D	B	C	E	B	B	B	B	A	A	B	A	D	B	A	D	A	B	B	B	D
262	B	B	B	C	B	C	C	C	C	C	B	B	C	B	D	A	B	C	A	C	C	B	B	A	B	A	B	F
263	A	A	A	D	A	B	C	B	C	D	B	B	A	B	D	B	A	E	B	C	F	B	C	A	B	B	B	D
264	B	A	A	B	B	B	A	B	A	C	E	B	B	B	C	A	A	D	B	D	E	B	A	B	A	A	B	E
265	B	A	A	D	B	D	C	C	C	D	D	A	B	B	D	A	A	D	A	E	D	A	B	A	D	A	A	F
266	B	B	B	A	B	D	B	C	C	D	B	A	A	B	A	B	A	B	B	D	B	B	B	B	C	B	B	D
267	B	A	B	E	B	D	C	B	B	C	E	B	D	B	C	A	B	B	B	F	E	B	E	B	D	B	B	F
268	B	B	A	D	B	D	C	E	C	D	B	B	A	B	B	B	B	C	B	B	E	B	E	A	B	B	B	D
269	B	B	B	B	B	B	C	B	A	C	B	A	B	A	D	B	A	D	A	D	F	A	B	B	D	B	B	C
270	A	A	A	B	B	C	B	D	C	B	A	A	C	B	B	A	B	D	A	B	B	A	A	A	E	A	B	A
271	A	A	A	C	B	D	B	C	C	E	E	A	B	A	A	A	A	B	A	B	C	A	D	B	B	A	A	B
272	B	A	A	D	B	C	A	D	C	D	D	A	A	B	E	B	B	B	B	D	D	A	D	B	D	B	A	A
273	A	B	A	D	A	B	B	D	C	D	F	A	A	B	B	B	B	B	A	C	A	B	C	B	C	B	A	B
274	A	A	B	C	B	B	C	E	C	D	C	A	C	B	A	B	B	B	B	D	B	A	B	A	A	A	A	D
275	A	A	A	E	A	D	C	E	C	C	C	A	B	A	D	B	A	A	B	D	C	A	A	A	D	A	A	D
276	A	B	B	B	B	E	C	D	C	D	C	A	B	B	B	A	A	B	B	F	A	A	C	A	B	A	A	C
277	B	A	A	D	B	D	B	C	A	C	D	A	A	B	B	A	B	D	A	B	F	B	E	A	D	B	B	E
278	A	B	B	B	B	C	C	D	A	E	A	B	B	A	A	A	B	E	A	F	B	B	D	A	B	B	B	B
279	B	A	A	B	A	D	C	C	C	A	F	B	A	A	E	A	A	C	B	B	B	A	D	A	A	A	B	E
280	A	A	A	A	B	C	C	E	B	B	C	A	A	B	C	A	B	C	A	C	B	A	C	B	A	B	A	D
281	A	B	A	D	A	B	A	E	A	D	F	A	D	B	C	A	A	D	B	B	F	B	A	A	A	A	A	B
282	A	B	B	B	B	D	B	B	C	C	F	B	A	A	A	B	B	B	B	C	A	A	D	B	B	B	A	D
283	A	A	B	D	A	D	A	D	C	C	F	B	A	A	C	A	B	E	B	D	B	B	B	B	B	B	A	D
284	B	B	B	D	A	A	C	A	C	D	B	A	A	B	A	A	A	C	B	B	D	A	E	B	D	A	A	E
285	B	A	B	C	A	D	C	B	C	D	F	A	C	B	C	B	B	B	B	E	D	A	D	A	E	B	B	E
286	A	A	B	C	B	B	C	B	C	C	C	A	D	B	B	B	A	C	A	A	E	A	A	A	B	B	A	D
287	B	B	B	D	A	C	C	D	C	C	D	A	C	A	D	A	B	B	A	C	C	A	B	B	D	A	A	F
288	A	B	A	C	A	D	C	C	C	D	C	B	A	B	D	B	B	C	A	D	A	A	C	A	A	B	B	D
289	B	B	A	D	B	C	C	C	C	D	D	B	B	A	C	A	B	E	A	F	E	A	D	B	A	B	B	F
290	B	A	A	A	A	B	C	C	C	D	C	B	B	B	C	A	A	C	A	A	C	A	A	B	A	B	B	C
291	A	A	B	C	B	B	B	C	C	C	F	A	C	B	B	A	B	B	B	C	A	A	C	A	A	A	B	E
292	B	A	A	B	A	A	A	C	C	C	F	B	B	B	D	A	A	D	B	E	F	B	B	B	A	B	B	E
293	B	B	B	D	B	C	B	B	B	A	B	A	C	B	D	B	A	A	A	E	F	A	D	A	D	A	B	F
294	A	B	B	E	A	D	C	C	C	C	E	B	A	B	E	A	A	B	A	D	D	B	E	A	C	A	A	A
295	A	B	A	B	B	D	A	C	B	B	E	A	A	A	A	B	B	A	B	C	F	A	B	B	B	B	A	F
296	B	B	B	C	B	B	C	D	C	B	E	B	D	B	C	B	A	C	A	E	B	A	C	A	C	B	B	D
297	B	B	B	C	B	B	A	C	C	C	B	B	A	B	D	B	B	C	B	F	D	B	C	A	A	B	A	F
298	B	B	B	D	A	C	A	C	C	D	B	B	A	B	D	A	B	D	B	A	F	B	D	B	A	B	A	B
299	B	A	A	A	A	B	A	B	A	E	D	A	C	B	B	B	A	B	A	D	D	B	C	A	C	A	B	D
300	B	A	B	E	A	C	B	C	A	C	F	B	A	A	B	A	A	C	A	E	A	A	A	A	C	A	A	A
301	A	B	B	C	B	A	C	A	C	B	E	B	D	B	D	B	B	B	B	B	F	A	D	B	C	B	B	F
302	B	B	B	C	A	C	C	E	C	D	A	A	C	B	E	A	B	A	A	D	B	A	D	A	C	A	A	F
303	B	A	A	C	A	B	C	E	C	C	A	A	B	A	A	B	B	B	A	C	A	A	C	B	B	A	B	C
304	B	B	B	D	A	C	C	C	C	C	E	A	D	B	E	A	B	A	A	C	F	B	A	B	D	B	B	F
305	B	A	A	D	B	C	C	D	C	E	F	A	A	B	D	B	A	D	A	E	D	B	A	A	A	A	A	A
306	B	B	A	A	A	C	B	B	C	C	C	B	A	B	B	A	B	B	B	A	B	B	B	B	C	A	B	E
307	B	A	A	B	B	D	B	C	C	C	F	B	E	B	E	B	A	A	B	B	E	B	C	B	B	B	B	B
308	B	A	B	A	A	C	C	D	A	D	A	A	B	A	E	A	B	C	B	B	C	A	D	B	A	A	B	F
309	B	B	A	A	B	D	C	B	C	D	E	B	B	B	B	B	B	A	B	E	B	A	A	A	E	B	B	A
310	B	A	A	D	A	C	C	C	C	B	C	A	B	B	A	B	B	B	B	E	D	B	C	B	A	A	A	E
311	A	B	A	B	B	A	B	A	C	A	B	B	C	B	A	A	B	D	B	E	D	A	D	A	B	A	A	D
312	B	A	B	B	B	B	C	E	A	D	A	B	B	B	C	A	A	C	A	B	E	A	C	B	A	A	B	B
313	B	B	A	B	B	C	A	D	C	B	A	B	A	B	A	B	A	D	B	C	C	B	A	B	C	A	A	A
314	B	A	A	C	B	E	C	E	C	C	A	B	A	B	B	B	A	A	B	F	B	A	B	A	E	B	B	C
315	A	A	B	D	B	E	B	D	C	D	B	B	B	B	D	A	A	E	B	B	E	A	C	A	A	A	B	F
316	B	A	B	C	A	D	A	D	A	C	E	A	B	B	D	B	A	C	A	F	F	B	B	A	E	B	A	D
317	B	B	B	B	A	B	C	C	C	D	D	A	C	B	E	B	A	C	B	D	A	B	A	B	D	A	A	B
318	B	B	B	B	A	E	C	C	B	E	B	B	D	B	B	B	B	B	B	D	E	A	C	A	A	A	A	C
319	B	A	B	D	B	D	C	C	C	C	F	A	D	B	B	B	A	B	A	C	F	A	D	B	C	A	B	A
320	A	B	B	B	B	C	C	C	C	C	A	A	A	B	C	B	B	D	B	F	B	B	C	B	A	B	B	E
321	B	A	A	C	B	D	C	D	C	C	E	A	C	A	D	B	B	D	A	F	E	A	D	B	A	B	A	A
322	B	A	B	B	B	C	A	C	C	B	E	B	C	B	D	B	B	D	B	E	E	B	C	A	B	B	A	F
323	B	B	A	D	A	A	C	D	C	D	C	A	D	B	D	A	B	A	A	A	C	A	E	A	E	A	A	B
324	A	B	B	E	A	D	C	B	A	A	C	A	A	B	B	A	B	C	B	B	C	B	C	A	C	B	A	E
325	B	A	B	A	A	D	C	C	C	D	C	B	C	A	B	A	A	B	B	F	F	B	A	B	E	A	A	C
326	B	A	A	B	B	D	A	D	C	E	C	A	D	B	B	A	A	C	A	B	E	A	D	A	C	B	A	F
327	A	A	B	C	B	C	C	C	C	D	C	A	A	B	C	A	B	C	B	F	D	A	B	A	A	A	A	D
328	B	B	A	D	B	B	C	C	C	C	F	A	B	B	B	A	B	D	A	C	C	B	A	B	C	B	B	D
329	A	A	B	C	A	B	B	C	B	C	F	B	C	B	C	A	A	B	A	F	B	A	D	B	C	B	A	E
330	A	A	A	C	B	C	B	C	B	E	C	A	A	B	D	B	A	B	A	F	A	A	B	A	B	A	A	D
331	B	A	A	D	B	B	C	C	C	D	F	B	A	B	A	B	B	B	B	A	F	A	D	A	C	A	B	A
332	B	A	B	B	A	B	A	C	B	A	F	B	C	A	A	B	B	C	B	E	C	A	B	A	A	B	B	D
333	B	A	B	E	B	C	C	E	C	D	D	B	C	B	B	A	A	D	B	D	C	A	A	A	A	B	B	F
334	A	A	B	C	B	D	C	D	C	C	C	A	A	B	B	B	B	D	B	F	F	B	A	A	D	A	A	A
335	B	A	A	D	A	E	C	B	C	C	C	B	A	B	A	B	A	D	A	E	D	A	D	A	D	B	B	B
336	B	B	A	A	A	D	A	D	A	C	B	B	B	B	A	A	A	B	A	A	E	B	A	B	C	B	A	F
337	A	B	A	C	A	B	C	D	C	C	C	B	A	A	A	B	B	C	B	F	E	B	A	A	A	A	B	C
338	A	A	B	D	A	A	C	D	C	B	E	A	A	B	B	B	B	B	A	E	E	B	A	B	D	A	B	A
339	B	B	A	A	B	A	C	D	C	C	A	A	A	B	E	B	B	B	B	B	E	B	B	A	A	B	B	B
340	B	B	A	E	B	D	C	B	C	E	D	A	A	B	B	B	A	E	B	B	C	B	D	B	D	B	A	A
341	B	B	A	A	A	A	B	C	C	C	F	B	A	B	C	A	B	E	A	B	C	A	E	A	C	A	A	D
342	A	B	B	E	A	D	A	C	C	C	C	A	E	B	C	B	B	A	A	A	F	A	A	A	A	A	B	E
343	B	B	A	A	A	C	C	C	A	C	C	A	A	A	C	B	B	E	A	C	A	A	D	B	A	B	A	C
344	B	A	A	C	B	C	C	E	B	A	A	A	B	A	A	A	A	C	B	D	E	A	C	A	B	A	B	A
345	A	B	A	D	B	D	C	A	A	D	B	B	C	B	A	B	A	A	B	A	D	B	D	B	E	B	A	E
346	A	B	A	D	A	C	B	C	C	C	B	B	A	A	D	B	A	E	A	C	A	A	C	A	D	A	A	F
347	B	B	A	D	B	C	C	D	B	D	D	B	A	B	E	B	B	A	B	A	B	B	E	B	D	B	A	B
348	A	A	B	A	B	C	B	D	C	C	E	A	B	B	A	A	A	E	A	F	C	A	A	B	A	B	A	A
349	B	A	A	D	B	D	C	C	C	D	B	B	B	A	D	A	A	B	B	A	F	A	A	A	E	B	A	D
350	A	A	B	B	A	D	C	C	A	B	D	A	B	A	C	A	A	E	A	F	E	B	D	A	D	B	A	B
351	B	B	B	C	B	D	C	C	B	E	D	A	E	B	D	B	B	C	A	D	F	A	A	A	E	A	A	B
352	B	B	B	D	B	C	C	E	A	D	F	B	B	B	D	A	B	D	B	C	D	B	D	A	C	A	A	F
353	A	A	B	D	B	B	C	D	C	C	D	A	B	B	D	A	B	C	B	C	F	B	B	B	B	A	A	E
354	B	B	B	C	B	D	C	E	B	C	A	B	D	B	D	B	A	C	B	E	A	B	C	A	C	B	B	C
355	B	B	B	B	B	A	C	C	C	C	B	B	B	B	C	A	B	D	B	E	D	A	D	B	D	B	B	E
356	B	A	B	B	A	D	C	E	C	D	B	A	C	B	A	A	B	A	A	F	A	B	B	A	A	B	B	B
357	A	B	B	D	B	C	A	A	C	D	A	A	D	A	A	B	B	E	B	C	B	B	D	B	C	A	A	C
358	B	A	B	D	A	B	A	C	C	E	F	B	A	B	A	B	B	D	A	B	B	A	D	A	B	A	B	F
359	A	B	A	E	A	D	C	D	A	B	A	A	C	A	E	A	A	A	A	D	D	B	B	B	D	A	A	A
360	A	B	B	D	B	E	B	C	A	B	B	A	A	A	E	B	A	A	A	E	E	B	C	A	A	B	A	B
361	B	B	B	B	B	A	C	E	A	B	E	A	D	B	A	A	B	B	A	A	C	B	B	B	C	A	B	B
362	B	A	A	D	A	D	C	B	C	D	F	A	B	A	D	B	A	E	B	B	A	B	C	B	C	B	A	F
363	A	B	A	A	B	C	C	C	C	C	B	A	A	B	D	A	A	A	A	C	B	A	C	A	B	B	B	A
364	B	A	B	B	A	B	C	E	C	E	B	B	A	A	A	A	B	D	A	B	F	A	C	B	B	B	B	F
365	B	B	B	D	A	B	B	C	C	C	D	B	D	B	D	B	B	E	B	B	B	A	B	B	C	B	A	B
366	B	A	B	C	B	A	B	D	C	D	A	B	B	B	C	B	B	D	B	A	E	A	C	A	D	B	B	D
367	B	A	A	D	B	B	C	D	C	D	F	B	A	A	B	B	B	D	B	A	D	A	D	B	D	A	B	D
368	B	B	B	D	B	C	C	C	C	D	A	B	B	B	A	A	A	A	B	C	D	B	C	A	B	A	A	B
369	B	B	B	B	A	A	C	E	C	D	C	A	E	A	E	A	B	E	B	E	F	A	D	B	C	A	A	C
370	B	B	A	B	B	D	A	D	C	C	E	A	B	A	C	B	B	C	B	F	F	A	B	A	B	A	B	E
371	A	B	B	C	A	B	A	A	B	C	A	A	C	A	E	A	B	D	B	A	A	A	E	A	A	A	B	F
372	B	A	A	C	B	A	C	D	A	D	B	B	C	A	C	B	A	D	A	E	B	A	A	A	A	B	B	D
373	B	A	A	B	B	B	C	C	C	C	D	A	C	B	C	B	A	B	B	B	A	A	B	A	C	A	B	A
374	B	B	B	E	A	E	C	B	B	D	A	A	A	B	E	B	B	B	B	D	E	B	A	A	D	B	A	D
375	A	B	B	E	A	B	B	D	B	E	D	A	C	B	B	A	B	D	A	E	F	B	D	B	D	B	A	E
376	B	B	B	C	B	B	B	D	C	C	F	B	D	B	B	B	A	A	A	A	E	A	A	A	C	A	A	A
377	B	A	B	D	B	C	C	D	C	D	F	B	C	B	A	A	A	B	B	E	C	B	A	A	C	A	A	F
378	B	A	B	A	A	D	C	B	C	D	E	A	A	B	B	B	B	A	B	F	E	A	C	A	D	B	A	B
379	B	B	B	B	B	D	B	C	C	C	D	B	B	B	D	A	A	A	A	B	D	A	E	A	B	A	A	A
380	B	A	B	D	A	C	C	C	C	C	A	A	B	B	D	A	A	A	A	B	A	B	B	B	A	A	A	F
381	B	A	B	C	A	B	B	D	C	D	F	B	C	A	B	B	B	B	A	F	F	A	C	A	C	B	B	B
382	A	B	B	D	B	B	A	C	C	C	A	B	C	B	B	B	A	A	B	B	B	B	A	A	E	B	A	B
383	A	B	B	A	A	C	C	D	B	C	C	A	B	B	B	A	B	E	B	D	F	A	C	A	D	A	B	D
384	B	A	A	A	B	C	C	D	A	D	C	B	C	B	B	B	A	C	A	B	F	A	E	A	B	A	A	B
385	B	B	A	E	B	B	C	A	C	D	D	A	B	B	A	A	A	B	B	B	E	A	A	A	B	A	B	D
386	A	A	B	B	A	E	C	C	C	C	D	A	A	B	D	B	A	C	A	D	B	A	C	B	E	A	A	A
387	B	B	B	C	A	B	C	D	C	E	E	A	A	A	B	A	B	D	A	A	A	B	E	A	D	B	A	B
388	B	A	A	B	B	C	C	A	A	C	B	A	D	B	C	B	A	E	A	C	E	A	D	A	A	A	A	F
389	B	A	B	A	B	D	C	D	C	A	A	A	C	A	C	B	B	A	A	B	D	B	E	B	D	A	B	C
390	A	B	A	B	A	C	C	C	B	A	B	B	A	B	A	B	B	E	A	C	F	A	B	A	B	B	A	B
391	B	A	B	B	A	D	C	E	A	C	A	B	A	B	D	B	B	A	B	D	F	A	C	B	C	B	A	E
392	A	B	B	A	B	D	C	C	A	D	C	A	A	B	D	A	A	A	A	D	A	B	E	B	A	B	A	C
393	B	A	A	A	A	B	C	D	B	C	A	A	B	B	C	B	B	A	A	F	A	B	B	A	B	A	A	E
394	B	B	B	C	B	B	B	E	A	D	E	B	B	B	B	A	A	A	B	C	D	A	E	B	D	B	A	C
395	B	B	A	D	B	B	C	A	C	D	D	B	B	A	A	B	B	B	A	E	C	B	C	B	A	A	B	F
396	A	A	A	C	B	E	A	C	C	A	D	B	C	B	A	B	B	E	B	C	C	B	E	B	D	A	A	B
397	A	A	A	A	A	D	C	B	B	D	A	B	A	B	D	A	B	D	A	A	D	B	A	B	C	A	B	E
398	B	A	A	E	A	D	B	C	B	D	B	A	C	B	A	A	B	C	A	A	E	A	E	A	B	A	B	A
399	B	A	A	C	A	B	A	C	C	C	B	A	B	A	A	A	B	C	A	A	D	A	A	B	A	B	A	B
400	A	A	B	A	B	C	C	E	C	C	F	A	B	B	B	B	B	C	A	D	D	A	B	B	B	A	A	E
401	B	B	A	D	B	C	B	D	C	C	E	A	C	A	D	B	B	C	B	B	D	B	A	B	E	B	A	D
402	B	B	B	B	A	C	C	C	C	D	E	A	A	A	A	B	A	A	A	D	F	A	D	A	B	B	A	C
403	B	B	B	B	B	B	C	C	B	D	A	B	D	B	D	A	B	B	B	E	D	B	C	A	B	A	A	F
404	B	B	B	A	A	E	B	D	C	C	B	A	B	A	C	A	B	D	A	B	E	B	B	A	A	B	B	A
405	B	B	A	D	B	B	A	C	C	E	D	B	B	B	B	B	A	A	A	D	A	A	E	A	B	A	A	C
406	A	B	B	B	B	D	C	B	C	C	A	A	A	B	B	A	B	B	A	C	E	B	A	B	E	A	A	C
407	A	A	A	B	A	B	C	B	B	D	F	A	C	B	A	B	B	B	A	D	F	B	D	A	A	A	B	F
408	A	B	A	C	A	A	A	D	C	D	E	B	A	B	E	A	B	D	A	F	B	B	C	A	D	B	A	C
409	B	B	B	A	A	B	A	E	C	D	B	B	A	B	B	B	B	A	A	B	E	A	C	A	A	A	A	A
410	A	A	B	D	A	D	C	D	A	A	B	B	B	B	D	A	A	A	B	C	A	B	B	B	B	A	B	D
411	A	A	A	A	A	D	B	D	C	B	F	B	B	B	B	A	A	D	B	B	A	B	B	B	C	A	B	F
412	A	B	B	E	A	E	C	D	A	D	C	A	A	B	D	A	B	A	A	F	F	A	C	A	D	B	B	A
413	B	A	B	B	B	B	C	C	C	B	D	A	A	B	A	B	B	D	A	F	C	B	A	A	B	A	B	D
414	A	A	B	A	A	C	A	D	A	C	A	B	C	B	E	B	A	A	B	F	F	B	E	A	A	B	B	D
415	A	A	A	A	B	B	C	D	C	C	A	A	E	A	A	A	B	B	A	B	D	B	E	B	B	B	A	B
416	A	A	A	E	B	A	C	C	A	C	C	B	D	B	A	B	A	C	B	A	F	B	A	B	B	A	A	D
417	A	B	A	B	B	C	B	C	C	A	C	A	B	A	A	B	B	B	B	E	B	B	D	B	C	B	B	D
418	B	A	B	B	A	D	C	D	C	C	F	A	A	B	D	B	A	A	B	A	E	B	C	B	C	B	A	F
419	B	B	B	A	A	D	B	D	B	C	F	A	D	A	B	B	A	B	A	C	B	A	E	A	E	B	A	A
420	B	A	A	A	A	B	C	C	C	E	F	A	B	A	A	A	B	C	B	D	F	B	E	B	B	A	B	D
421	B	A	A	B	A	D	B	D	C	C	F	B	A	A	E	B	A	A	A	F	C	A	C	B	C	A	A	A
422	A	B	B	C	A	C	C	B	A	D	F	A	C	B	D	B	B	E	B	F	E	B	A	B	C	A	B	D
423	B	B	A	B	A	D	C	C	C	C	A	B	A	A	D	A	B	E	A	B	C	A	D	A	B	A	A	D
424	A	B	B	B	B	A	A	E	C	C	B	B	A	A	D	B	A	D	B	F	B	A	D	B	A	A	B	A
425	A	B	A	B	B	D	C	D	C	D	E	B	C	B	C	A	B	B	B	F	E	A	A	B	C	A	B	F
426	A	A	A	E	A	D	C	D	C	C	B	B	D	B	A	B	B	C	A	F	A	A	B	A	E	B	B	C
427	B	B	B	C	B	B	C	E	B	A	C	B	B	A	A	A	B	C	A	A	E	A	B	B	B	A	A	B
428	A	A	A	E	A	B	C	C	C	C	B	A	A	B	D	B	A	B	A	F	C	A	D	B	C	B	B	E
429	B	B	B	D	B	C	A	C	C	B	D	A	D	B	C	B	A	C	B	B	A	B	B	A	C	A	A	F
430	A	A	A	D	A	B	C	D	C	C	B	A	C	B	C	B	B	A	B	B	F	B	A	B	A	A	B	D
431	B	A	B	D	B	C	A	C	C	D	A	B	A	B	C	A	A	A	A	D	B	B	A	B	C	A	B	E
432	B	A	A	C	A	D	A	D	A	D	C	A	D	A	A	A	A	E	A	D	E	A	A	B	B	B	B	E
433	A	A	A	A	A	C	B	D	C	C	C	A	D	B	B	A	B	C	A	A	F	A	C	A	E	A	A	B
434	B	A	A	A	A	C	C	D	C	D	B	A	C	B	B	A	A	B	A	D	C	B	A	B	A	B	A	D
435	A	B	B	E	B	B	C	E	C	E	F	A	C	B	C	B	B	D	A	A	A	B	D	A	D	B	B	B
436	B	A	A	C	A	D	B	D	C	B	D	B	B	A	C	B	A	D	A	B	E	A	B	B	C	B	A	C
437	B	B	A	C	A	C	C	C	C	D	A	B	B	B	B	B	A	B	A	B	C	A	C	B	A	A	B	F
438	A	B	B	E	B	B	C	C	A	B	D	A	C	A	D	A	B	A	A	F	B	A	B	B	B	A	A	B
439	A	B	A	A	B	E	C	D	C	C	B	A	A	A	D	B	B	D	B	E	F	B	C	A	A	B	B	E
440	B	A	A	C	B	C	A	C	A	C	F	B	B	A	A	B	B	A	A	F	C	B	B	A	B	A	A	E
441	B	B	A	A	B	D	C	C	C	B	D	A	A	A	A	A	B	D	A	B	C	A	D	A	C	A	A	E
442	B	A	B	A	A	B	C	D	C	C	F	B	A	A	B	B	B	A	B	B	A	A	A	B	E	B	A	C
443	B	B	A	C	A	B	A	D	B	C	B	B	B	B	A	A	A	D	A	B	D	A	C	A	A	B	A	B
444	A	B	A	A	B	E	A	D	C	D	D	A	B	B	A	B	B	E	A	C	B	B	D	B	B	B	A	F
445	B	A	B	A	B	D	C	C	C	E	E	A	D	B	E	A	A	D	A	E	F	A	A	A	B	B	A	B
446	A	B	B	D	A	E	C	D	C	A	C	A	B	A	D	A	A	C	B	C	A	B	A	A	C	A	A	A
447	B	B	A	C	B	C	B	D	C	C	A	A	B	A	D	A	A	C	B	E	B	A	B	A	C	B	B	C
448	B	B	A	B	B	D	C	D	C	D	C	A	B	A	C	B	A	B	A	D	A	B	A	A	B	A	B	E
449	B	A	A	B	B	C	C	C	A	D	E	A	A	B	A	B	A	A	A	A	F	B	D	A	B	A	B	F
450	A	A	B	D	B	A	C	E	C	E	E	B	B	B	D	B	A	A	B	C	D	A	B	A	C	A	A	D
451	B	B	B	A	A	B	C	D	C	D	A	A	A	B	C	B	A	A	A	B	C	A	E	B	D	A	B	C
452	B	B	A	D	B	E	C	C	C	D	E	B	A	A	D	A	A	B	A	A	F	B	C	B	A	A	A	F
453	A	A	A	C	A	D	C	C	C	C	F	B	A	B	A	B	A	A	A	B	E	B	A	B	C	A	A	F
454	B	A	B	C	B	D	B	A	C	C	F	B	D	B	B	B	A	A	B	D	B	A	B	B	E	A	B	A
455	B	A	A	D	A	C	C	C	C	C	A	B	D	B	E	A	A	A	B	F	C	A	E	A	D	B	B	E
456	A	A	B	B	B	E	B	C	C	D	F	A	A	B	C	B	A	E	B	D	E	A	D	A	D	A	A	A
457	B	A	B	D	B	B	C	C	C	B	D	A	C	B	D	B	A	B	B	D	E	A	B	A	D	B	B	C
458	B	B	A	C	B	C	B	C	C	D	E	A	A	B	D	A	B	B	A	D	E	B	B	B	B	A	B	F
459	B	A	A	B	B	E	C	C	C	D	F	A	B	B	D	B	A	B	A	B	F	B	D	B	D	A	A	A
460	A	B	A	A	B	B	B	C	C	E	D	A	C	B	A	A	B	E	A	D	E	B	B	B	C	A	B	E
461	B	B	B	D	B	C	C	E	B	D	D	B	B	A	A	B	B	A	B	F	B	B	D	A	A	A	B	C
462	B	A	B	A	B	D	A	D	C	B	D	A	A	B	C	B	B	A	A	B	F	A	C	A	C	B	A	B
463	B	A	A	D	A	A	C	C	C	D	E	B	D	B	C	B	A	B	B	F	F	A	A	B	B	B	B	B
464	A	B	B	B	B	B	C	D	B	C	C	B	A	A	C	A	A	A	A	F	A	B	A	B	C	A	A	B
465	B	A	B	C	A	E	B	E	A	A	A	B	A	B	A	A	B	D	A	F	A	B	B	A	D	A	B	A
466	B	B	B	A	B	C	A	D	A	D	E	A	D	A	A	A	B	D	A	C	D	A	D	A	A	B	A	A
467	B	A	A	C	A	D	C	C	B	D	F	A	A	B	D	A	A	C	B	D	F	A	A	B	C	B	B	B
468	A	A	A	D	A	A	B	E	C	D	B	A	C	A	D	A	A	B	A	D	C	A	C	A	D	A	A	A
469	B	A	B	A	B	C	C	D	C	A	A	B	B	B	B	A	A	D	B	F	A	A	A	A	C	A	A	D
470	A	A	A	C	B	D	B	C	C	D	F	B	A	B	C	B	B	D	A	C	E	B	A	A	D	A	B	E
471	A	A	A	C	A	D	B	B	A	D	C	A	E	A	A	B	A	A	A	A	A	B	D	B	E	B	B	E
472	B	A	A	D	B	C	B	E	B	D	A	B	A	B	A	A	B	B	A	B	B	A	A	B	B	A	B	D
473	A	A	A	A	A	B	B	D	C	B	E	A	A	B	A	A	B	E	A	E	D	B	B	B	B	B	B	E
474	A	B	A	D	A	D	C	D	C	E	E	A	A	B	C	B	A	B	A	F	E	A	E	B	C	B	A	F
475	A	B	B	D	B	C	A	C	C	C	D	B	C	B	B	B	B	A	B	D	F	A	C	B	B	A	A	A
476	B	A	A	D	B		C	B	C	D	C	A	A	B	A	B	B	A	A	A	B	B	E	A	B	A	B	D
